# Supplementary material for: Circular DNA Intermediate in the Duplication of Nile Tilapia vasa Genes
Source: PLoS One. 2011 Dec 22;6(12):e29477. doi: 10.1371/journal.pone.0029477 (PMC3245284; doi:10.1371/journal.pone.0029477)
Supplement: Table S1 — Predicted exons of 38M07 vasa gene. (XLS) [file pone.0029477.s006.xls]

## Sheet: Table S1
Table S1. Predicted exons of 38M07 vasa gene.
		Comparison to mRNA
Exon	Position	Identity	Length difference (bp)
exon01	61941-61977	36/37 (97%)	0
exon02	62613-62643	31/31 (100%)	0
exon03	62732-62783	52/52 (100%)	0
exon04	62907-62954	48/48 (100%)	0
exon05	63035-63088	53/54 (98%)	0
exon06	64230-64250	21/21 (100%)	-6
exon07	64327-64386	60/60 (100%)	0
exon08	64675-64719	44/45 (98%)	0
exon09	64800-64829	30/30 (100%)	0
exon10	64914-64943	22/30 (73%)	0
exon11	65304-65339	35/36 (97%)	0
exon12	65415-65450	33/36 (92%)	2
exon13	66514-66555	41/42 (98%)	1
exon14	66639-66781	143/143 (100%)	0
exon15	68391-68543	153/153 (100%)	0
exon16	68619-68773	155/155 (100%)	0
exon17	68864-68993	129/130 (99%)	0
exon18	69071-69237	166/167 (99%)	0
exon19	69345-69490	144/146 (99%)	0
exon20	69606-69705	100/100 (100%)	0
exon21	70074-70344	271/271 (100%)	0
exon22	70437-70544	107/108 (99%)	0
exon23	70618-70791	163/174 (94%)	2
exon24	70886-70927	39/42 (93%)	1
Length differences in exons 6, 12 and 13 leave the message in frame for protein, and differences in exons 23 and 24 are in 3’-UTR.
