# Supplementary material for: Circular DNA Intermediate in the Duplication of Nile Tilapia vasa Genes
Source: PLoS One. 2011 Dec 22;6(12):e29477. doi: 10.1371/journal.pone.0029477 (PMC3245284; doi:10.1371/journal.pone.0029477)
Supplement: Table S2 — Predicted exons of 71H03 vasa gene. (XLS) [file pone.0029477.s007.xls]

## Sheet: Table S2
Table S2. Predicted exons of 71H03 vasa gene.
		Comparison to mRNA
Exon	Position	Identity	Length difference (bp)
exon01	147726-147762	37/37 (100%)	0
exon02	148400-148430	31/31 (100%)	0
exon03	148519-148570	52/52 (100%)	0
exon04	148694-148741	48/48 (100%)	0
exon05	148822-148875	53/54 (98%)	0
exon06	150745-150769	18/25 (72%)	-2
exon07	150835-150894	60/60 (100%)	0
exon08	151173-151217	43/45 (96%)	0
exon09	151296-151325	30/30 (100%)	0
exon10	151410-151439	29/30 (97%)	0
exon11	151799-151834	35/36 (97%)	0
exon12	151910-151945	33/36 (92%)	2
exon13	152032-152073	41/42 (98%)	1
exon14	152157-152299	143/143 (100%)	0
exon15	157620-157772	152/153 (99%)	0
exon16	157848-158002	154/155 (99%)	0
exon17	158082-158211	130/130 (100%)	0
exon18	158289-158455	167/167 (100%)	0
exon19	158573-158718	146/146 (100%)	0
exon20	158834-158933	100/100 (100%)	0
exon21	159297-159567	271/271 (100%)	0
exon22	159660-159767	106/108 (98%)	0
exon23+24*	159844-160056	211/213 (99%)	0
Short exon6 of 71H03 leads to a stop codon in exon7. Asterisk indicates that only one exon was predicted in 71H03 for exons 23 and 24 of mRNA and the other BACs.
