# Supplementary material for: Circular DNA Intermediate in the Duplication of Nile Tilapia vasa Genes
Source: PLoS One. 2011 Dec 22;6(12):e29477. doi: 10.1371/journal.pone.0029477 (PMC3245284; doi:10.1371/journal.pone.0029477)
Supplement: Table S3 — Predicted exons of 72C07 vasa gene. (XLS) [file pone.0029477.s008.xls]

## Sheet: Table S3
Table S3. Predicted exons of 72C07 vasa gene.
		Comparison to mRNA
Exon	Position	Identity	Length difference (bp)
exon01	44038-44074	36/37 (97%)	0
exon02	44705-44735	31/31 (100%)	0
exon03	44824-44875	52/52 (100%)	0
exon04	44999-45046	48/48 (100%)	0
exon05	45127-45180	53/54 (98%)	0
exon06	46316-46336	21/21 (100%)	-6
exon07	46415-46474	59/60 (98%)	0
exon08	46762-46806	44/45 (98%)	0
exon09	46887-46916	30/30 (100%)	0
exon10	47001-47036	23/36 (64%)	6
exon11	47394-47429	34/36 (94%)	0
exon12	47505-47540	32/36 (89%)	2
exon13	47627-47668	41/42 (98%)	1
exon14	47752-47894	142/143 (99%)	0
exon15	52319-52471	152/153 (99%)	0
exon16	52547-52701	155/155 (100%)	0
exon17	52792-52921	129/130 (99%)	0
exon18	52999-53165	167/167 (100%)	0
exon19	53253-53398	145/146 (99%)	0
exon20	53514-53613	100/100 (100%)	0
exon21	53975-54245	268/271 (99%)	0
exon22	54338-54445	106/108 (98%)	0
exon23	54519-54699	159/181 (88%)	9
exon24	54890-54929	36/40 (90%)	-1
Length differences in exons 6, 10, 12 and 13 leave the message in frame for protein, and differences in exons 23 and 24 are predicted in 3’-UTR.
