# Supplementary material for: Circular DNA Intermediate in the Duplication of Nile Tilapia vasa Genes
Source: PLoS One. 2011 Dec 22;6(12):e29477. doi: 10.1371/journal.pone.0029477 (PMC3245284; doi:10.1371/journal.pone.0029477)
Supplement: Table S4 — Predicted exons of mRNA sequences, which are deposited on GenBank. (XLS) [file pone.0029477.s009.xls]

## Sheet: Table S4
Table S4. Predicted exons for mRNA sequences, which are deposited on GenBank.
	Normal form (Vas)	Short form (Vas-s)
Accession Number	AB032467	AB051835
exon01	1-37	1-37
exon02	38-68	38-68
exon03	69-120	69-120
exon04	121-168	121-168
exon05	169-222	169-222
exon06	223-249
exon07	250-309	223-282
exon08	310-354
exon09	355-384	283-312
exon10	385-414	313-342
exon11	415-450	343-378
exon12	451-484	379-412
exon13	485-525	413-453
exon14	526-668	454-596
exon15	669-821	597-749
exon16	822-976	750-904
exon17	977-1106	905-1034
exon18	1107-1273	1035-1201
exon19	1274-1419	1202-1347
exon20	1420-1519	1348-1447
exon21	1520-1790	1448-1718
exon22	1791-1898	1719-1826
exon23	1899-2070	1827-1998
exon24	2071-2111	1999-2039
Sequence of the short form (Vas-s) was completely identical with the normal one (Vas), except for lack of exons 6 and 8.
